# Supplementary material for: Gestational Iron Supplementation Improves Fetal Outcomes in a Rat Model of Prenatal Alcohol Exposure
Source: Nutrients. 2022 Apr 15;14(8):1653. doi: 10.3390/nu14081653 (PMC9025692; doi:10.3390/nu14081653)
Supplement: Supplementary file 1 [file nutrients-14-01653-s001.zip]

Archive with 1 entries (1 files):
- nutrients-1619792-supplementary.pdf
